# Supplementary material for: Worse long-term outcomes in new-onset HFpEF vs HFrEF and HFmrEF: findings from the Stockholm PREFERS study
Source: ESC Heart Fail. 2026 Apr 9;13(3):xvag105. doi: 10.1093/eschf/xvag105 (PMC13365154; doi:10.1093/eschf/xvag105)
Supplement: xvag105_Supplementary_Data [file xvag105_supplementary_data.zip]

Archive with 4 entries (4 files):
- Suppl Table 1 EF during one year in HF groups 251217.docx
- Suppl Table 2 NTproBNP during one year 251217.docx
- Suppl Table 3 Pharm and device therapy at 12m 251217.docx
- Supplementary fig_Surv_Plot_all_LVEF 260318.pdf
